# Supplementary material for: Insights from the Infection Cycle of VSV-ΔG-Spike Virus
Source: Viruses. 2022 Dec 19;14(12):2828. doi: 10.3390/v14122828 (PMC9788095; doi:10.3390/v14122828)
Supplement: Supplementary file 1 [file viruses-14-02828-s001.zip]

Archive with 8 entries (7 files):
- viruses-1816129-supplementary/
- viruses-1816129-supplementary/viruses-1816129-supplementary.pdf
- viruses-1816129-supplementary/viruses-1816129-Video S1.avi
- viruses-1816129-supplementary/viruses-1816129-Video S2.avi
- viruses-1816129-supplementary/viruses-1816129-Video S3.avi
- viruses-1816129-supplementary/viruses-1816129-Video S4.avi
- viruses-1816129-supplementary/viruses-1816129-Video S5.avi
- viruses-1816129-supplementary/viruses-1816129-Video S6.avi
